# Supplementary material for: Gliomap-GAN: A conditional generative adversarial network to visualize glioblastoma’s cell density from contrast-enhanced magnetic resonance imaging
Source: Neurooncol Adv. 2025 Oct 21;8(1):vdaf227. doi: 10.1093/noajnl/vdaf227 (PMC13010284; doi:10.1093/noajnl/vdaf227)
Supplement: vdaf227_Supplementary_Data [file vdaf227_supplementary_data.zip]

Archive with 2 entries (2 files):
- Supplementary materials (Revised - clean).docx
- Supplementary_video - SD 480p.mov
